# Supplementary material for: Effectiveness of Early Direct Oral Anticoagulant Monotherapy within One Year of Coronary Stent Implantation in Patients with Atrial Fibrillation: A Nationwide Population-Based Study
Source: J Clin Med. 2023 Dec 4;12(23):7487. doi: 10.3390/jcm12237487 (PMC10706918; doi:10.3390/jcm12237487)
Supplement: Supplementary file 1 [file jcm-12-07487-s001.zip]

Archive with 1 entries (1 files):
- jcm-2692137-supplementary.pdf
